# Supplementary material for: A Summer of Cyanobacterial Blooms in Belgian Waterbodies: Microcystin Quantification and Molecular Characterizations
Source: Toxins (Basel). 2022 Jan 16;14(1):61. doi: 10.3390/toxins14010061 (PMC8780180; doi:10.3390/toxins14010061)
Supplement: Supplementary file 1 [file toxins-14-00061-s001.zip]

Archive with 1 entries (1 files):
- toxins-1494079-supplementary.pdf
